# Supplementary material for: Enhancement of Family-Centred Care Is Associated with a Reduction in Postmenstrual Age at Discharge in Preterm Infants
Source: Children (Basel). 2024 Oct 29;11(11):1316. doi: 10.3390/children11111316 (PMC11593165; doi:10.3390/children11111316)
Supplement: Supplementary file 1 [file children-11-01316-s001.zip]

Archive with 1 entries (1 files):
- children-3256644-supplementary.pdf
